# Supplementary material for: Repurposing the mitotic machinery to drive cellular elongation and chromatin reorganisation in Plasmodium falciparum gametocytes
Source: Nat Commun. 2022 Aug 27;13:5054. doi: 10.1038/s41467-022-32579-4 (PMC9419145; doi:10.1038/s41467-022-32579-4)
Supplement: Supplementary file 10 — Source data [file 41467_2022_32579_MOESM10_ESM.xlsx]

## Sheet: Fig. 2c
Fig. 2c
stage	EB1-GFP contour length (um)																				mean	SD	N
I	0.908	0.638	0.487	0.705	1.872	0.564	2.159	0.937	1.193	1.309	0.868	0.628	1.114	0.597	0.972	0.659	1.053	0.385	1.836	2.45	1.0667	0.583181	20
II	4.574	5.463	1.62	5.475	2.499	6.339	5.317	3.312	2.93	2.267	5.505	5.395	4.187	5.908	2.212	2.638	5.912	6.944	5.46	5.439	4.4698	1.61309	20
III	4.058	4.186	7.23	7.016	8.114	6.513	5.506	6.972	7.061	7.176	8.494	5.401	7.59	9.929	6.45	6.951	6.495	5.846	8.178	9.943	6.95545	1.5558	20
stage	Nuclear microtubule contour length (um)																				mean	SD	N
I	1.007	0.638	0.556	0.827	1.885	0.67	2.689	0.937	1.36	1.357	0.876	0.628	1.114	0.826	1.116	0.659	1.067	0.385	2.353	3.075	1.20125	0.739833	20
II	5.007	5.846	1.668	5.838	2.803	6.51	5.665	3.312	3.021	2.436	5.505	5.636	4.187	5.908	2.254	2.638	6.775	6.944	5.46	5.439	4.6426	1.6773	20
III	4.172	4.186	7.23	7.016	8.114	6.831	5.646	7.134	7.277	7.176	8.494	5.404	7.59	9.929	6.593	6.951	6.495	5.88	8.178	9.943	7.01195	1.53259	20

## Sheet: Fig. 2e
Fig. 2e
stage	anti-polyE fluorescence intensity (normalized)															mean	SD	N
I	0.019537	0.019984	0.020473	0.020039	0.020268	0.020944	0.020245	0.0214	0.021285	0.022262	0.019647	0.020307	0.020092	0.018381	0.022727	0.0205061	0.00109003	15
II	0.019428	0.020391	0.021464	0.021931	0.022791	0.022742	0.022848	0.021004	0.022233	0.022848	0.020587	0.020845	0.018712	0.020379	0.020987	0.0212793	0.00128624	15
IIIa	0.021439	0.022246	0.02261	0.022367	0.022918	0.02244	0.023308	0.023742	0.023797	0.023752	0.023088	0.021858	0.021718	0.023128	0.022847	0.0227505	0.00074576	15
IIIb	0.144312	0.207087	0.223056	0.147012	0.121337	0.118821	0.182992	0.113551	0.144632	0.161652	0.159302	0.124339	0.20557	0.143995	0.210274	0.160529	0.0366956	15
IV	0.512209	0.53975	0.425194	0.413324	0.521043	0.432496	0.443074	0.374297	0.503089	0.481115	0.445979	0.451952	0.390078	0.47825	0.390677	0.453502	0.0510941	15
V	0.764322	0.659583	0.690106	0.635898	0.594781	0.627904	0.602667	0.803239	0.644939	0.957278	0.69803	0.896237	1	0.509229	0.476795	0.704067	0.153549	15

## Sheet: Fig. 3b
Fig. 3b
stage	shortest distance from Cen-4 to closest nuclear MT end (um)																				mean	SD	N
I	0	0	0	0	0	0	0	0	0	0	0	0	0	0	0	0	0	0	0	0	0	0	20
II	0	0	0	0	0	0	0	0	0.256	0	0	0	0	0	0	0	0	0	0	0	0.0128	0.0572433	20
IIIa	0	0	0	0	0	0	0	0	0	0	0	0	0.382	0	0	0	0.255	0	0	0	0.03185	0.100174	20
IIIb	0	0	0	0	0	0	0	0	0	0	0	0	0	0	0	0	0	0	0	0	0	0	20
IV	0	0	0	0	0	0	0	0	0	0	0	0	0	0	0	0	0	0	0	0	0	0	20
V	0	0	0	0	0	0	0	0	0	0	0	0	0	0	0	0	0	0	0	0	0	0	20
stage	shortest distance from Cen-4 to closest subpellicular MT end (um)																				mean	SD	N
I	0	0	0	0	0	0	0	0	0	0	0	0	0	0	0	0	0	0	0	0	0	0	20
II	1.659	0	1.021	0	0	1.021	0	0	0.256	0	0	0	0	0	0	0	0	0	0	0	0.19785	0.465652	20
IIIa	4.594	3.573	2.68	3.572	3.445	2.296	1.276	0.766	4.339	2.807	3.955	1.531	4.083	2.17	2.552	2.807	4.466	2.169	3.572	2.169	2.9411	1.09408	20
IIIb	2.424	2.424	3.57	3.828	2.935	2.425	3.573	3.062	2.296	3.701	2.807	1.786	3.828	3.445	2.552	2.297	3.956	2.807	4.594	3.701	3.10055	0.732654	20
IV	5.487	3.446	3.318	2.935	3.573	4.338	2.169	4.849	4.73	3.19	4.849	3.7	3.956	4.211	4.21	6.51	3.446	5.87	4.977	4.976	4.237	1.0629	20
V	0	0	0	0	0	0	0	0	0	0	0	0	0	0	0	0	0	0	0	0	0	0	20

## Sheet: Fig. 3c
Fig. 3c
stage	maximum distance bewteen furhtermost Cen-4 and Hoechst features (um)																				mean	SD	N
I	3.322	2.332	2.449	3.261	2.282	1.811	2.107	2.702	1.378	2.363	2.693	2.155	2.749	2.614	2.76	2.627	2.172	2.74	2.612	3.11	2.51195	0.466947	20
II	4.792	4.894	4.09	4.811	4.876	3.797	2.773	3.621	4.853	4.624	4.765	3.616	2.699	3.411	5.252	3.961	3.807	4.678	2.807	3.663	4.0895	0.790797	20
IIIa	4.381	5.397	6.458	6.432	4.168	6.54	5.249	5.122	4.389	6.004	4.311	4.107	4.765	5.119	5.495	3.799	4.807	3.807	4.332	4.862	4.9772	0.864004	20
IIIb	1.549	1.647	1.98	1.647	1.508	1.855	1.999	1.561	1.277	1.621	2.175	1.828	2.585	1.639	1.872	1.765	1.524	1.447	2.03	1.478	1.74935	0.301647	20
IV	1.275	1.306	1.251	0.945	1.413	1.321	0.927	1.64	1.319	1.325	1.478	1.427	1.414	1.385	1.929	1.527	1.488	1.452	1.683	0.938	1.37215	0.245516	20
V	1.684	1.372	1.416	2.648	1.664	1.204	1.769	2.452	1.789	1.021	1.319	1.979	1.863	1.458	1.789	1.589	1.466	1.064	2.099	1.702	1.66735	0.416707	20

## Sheet: Fig. 4b
Fig. 4b
stage	NDC80 contour length (um)																				mean	SD	N
I	0.96	1.872	1.144	0.925	0.929	0.384	1.321	1.314	1.331	0.724	1.29	1.052	1.248	1.002	0.855	1.106	0.877	0.903	0.874	1.313	1.0712	0.305888	20
II	2.922	4.052	2.386	2.226	1.974	1.601	1.569	1.534	1.455	1.173	1.721	2.596	1.286	2.788	1.909	4.62	0.803	2.725	2.632	3.306	2.2639	0.970939	20
IIIa	3.652	3.97	6.827	3.966	2.115	3.954	3.046	2.539	2.466	4.914	2.915	3.208	1.288	4.516	3.449	4.94	4.749	4.934	2.421	5.911	3.789	1.3612	20
IIIb	2.385	3.376	4.139	1.588	2.76	2.014	2.93	1.144	1.812	1.867	1.047	2.008	1.94	1.145	0.754	2.515	0.807	0.912	3.842	4.732	2.18585	1.15277	20
IV	1.502	0.881	1.374	1.518	0.392	0.752	0.789	0.57	1.251	2.026	0.784	0.851	1.594	1.678	1.444	1.649	0.552	0.629	0.468	0.473	1.05885	0.501586	20
V	1.952	0.767	0.452	0.677	0.46	1.958	0.519	0.588	0.474	0.531	0.496	0.533	0.558	0.614	0.602	0.559	0.451	0.557	0.496	0.788	0.7016	0.438745	20
stage	Nuclear microtubule contour length (um)																				mean	SD	N
I	1.134	2.073	1.258	1.532	1.063	0.856	1.429	1.314	1.36	0.744	1.052	1.192	2.125	1.014	0.937	1.226	0.932	0.972	0.874	2.354	1.27205	0.444626	20
II	2.996	5.36	5.095	4.875	2.443	3.567	1.805	2.903	2.963	2.106	4.791	3.704	1.902	5.627	8.032	6.831	2.188	4.634	4.51	8.845	4.25885	2.00304	20
IIIa	3.869	6.476	8.92	4.069	5.78	4.532	5.192	3.904	5.526	8.78	4.405	5.137	2.362	5.409	4.676	5.869	5.136	5.442	2.785	6.144	5.22065	1.62442	20
IIIb	2.572	4.466	6.229	1.635	6.371	2.017	5.437	1.295	1.898	1.867	1.186	1.762	8.129	1.352	0.902	2.855	0.807	1.024	8.088	6.152	3.3022	2.50552	20
IV	0	0	0	0	0	0	0	0	0	0	0	0	0	0	0	0	0	0	0	0	0	0	20
V	0	0	0	0	0	0	0	0	0	0	0	0	0	0	0	0	0	0	0	0	0	0	20

## Sheet: Fig. 4c
Fig. 4c
stage	maximum length of Hoechst features (um)																				mean	SD	N
I	1.281	1.772	2.085	1.217	1.201	0.772	1.279	0.871	1.16	0.767	1.292	1.364	1.286	1.072	3.16	1.132	0.767	1.662	1.724	1.798	1.3831	0.555924	20
II	3.451	4.349	2.246	2.507	4.936	5.291	3.979	5.663	2.127	3.433	2.174	2.404	2.255	3.465	5.264	2.466	2.397	2.3	5.021	4.419	3.50735	1.25351	20
IIIa	2.571	2.696	1.736	3.035	2.292	2.184	1.873	1.814	1.735	1.571	4.568	5.964	2.802	3.483	3.081	1.668	5.136	2.362	1.791	1.705	2.70335	1.23559	20
IIIb	2.444	2.302	2.19	2.013	1.497	1.89	1.674	1.458	1.893	1.585	1.548	1.558	1.986	1.671	1.43	2.717	1.712	1.696	1.461	1.864	1.82945	0.35712	20
IV	0.975	1.413	1.71	2.086	2.249	1.359	1.513	1.576	1.923	1.218	2.042	1.736	1.698	1.183	1.992	1.564	1.518	1.502	1.407	1.437	1.60505	0.327954	20
V	1.744	1.001	1.509	0.997	1.664	1.309	1.206	1.659	1.214	2.014	1.424	1.092	1.215	1.249	1.089	1.024	1.145	1.186	1.186	1.194	1.30605	0.277128	20
stage	maximum length of CENH3 features (um)																				mean	SD	N
I	1.489	1.819	1.829	1.255	1.817	1.164	1.205	1.928	1.598	0.743	1.341	1.399	1.219	1.455	2.119	1.837	0.743	1.246	2.059	1.464	1.48645	0.390497	20
II	4.225	6.162	4.149	3.755	5.035	5.934	4.83	7.048	3.357	4.321	3.839	3.166	2.625	3.849	7.279	5.827	3.183	5.631	5.378	4.944	4.72685	1.30567	20
IIIa	3.823	2.48	2.84	6.022	2.378	6.661	3.788	2.435	6.683	2.619	4.238	4.766	2.946	5.869	1.872	6.468	5.99	5.69	2.896	3.431	4.19475	1.66314	20
IIIb	0.629	0.761	0.71	0.629	1.02	2.281	0.558	0.552	1.139	0.616	0.451	0.57	0.842	0.476	0.722	2.999	1.06	0.619	1.086	0.551	0.91355	0.636112	20
IV	1.393	0.881	0.595	1.287	0.421	0.97	0.794	0.57	1.192	0.692	0.795	2.702	1.483	0.91	1.444	1.649	0.552	0.629	0.552	0.473	0.9992	0.548948	20
V	1.952	0.421	0.452	0.464	0.352	1.928	0.519	0.575	0.549	0.531	0.457	0.543	0.474	0.614	0.673	0.559	0.673	0.552	0.72	0.558	0.6783	0.44057	20

## Sheet: Fig. 4d
Fig. 4d
stage	maximum distance from Cen-4 to furthermost CENH3 feature (um)																				mean	SD	N
I	1.407	0.657	0.639	0.384	0.478	1.527	1.03	0.938	1.17	1.269	0.427	1.383	0.91	0.396	1.691	0.657	0.658	0.831	0.762	1.084	0.9149	0.394484	20
II	3.956	3.394	3.055	2.911	4.339	3.541	2.199	4.053	2.81	3.206	5.244	4.403	3.005	2.442	2.879	3.329	2.925	2.904	2.562	2.451	3.2804	0.773525	20
IIIa	3.66	5.848	3.966	2.868	4.769	3.618	2.018	4.871	5.479	2.91	5.402	5.117	4.102	2.385	2.46	2.548	5.032	2.261	5.358	2.857	3.87645	1.27443	20
IIIb	1.834	1.94	1.749	1.15	0.689	0.89	0.949	1.132	0.564	0.808	0.416	0.719	0.537	1.834	1.052	0.934	0.934	0.478	1.487	0.818	1.0457	0.47908	20
IV	0.301	0.409	0.48	0.395	0.242	0.175	0.364	0.451	0.451	0.194	0.762	0.447	0.771	0.274	0.409	0.316	0.325	0.34	0.333	0.42	0.39295	0.15353	20
V	0.2	0.363	0.371	0.362	0.289	0.242	0.209	0.23	0.343	0.383	0.325	0.367	0.457	0.333	0.548	0.298	0.324	0.396	0.402	0.404	0.3423	0.0845559	20

## Sheet: Fig. 5b
Fig. 5b
day	maximum distance from Cen-4 to furthermost Hoechst feature in control cells (um)																																								mean	SD	N
D2	5.18	5.164	3.508	1.098	1.889	2.055	3.511	1.29	1.069	2.538	2.021	3.36	1.741	2.241	3.189	3.361	3.416	2.468	4.548	3.472	2.233	3.953	5.858	4.913	2.336	1.309	3.433	2.93	2.531	3.654	4.626	3.13	5.223	2.832	3.962	2.125	3.622	2.932	0.443	0.673	2.99593	1.32226	40
D3	3.358	3.668	2.241	0.899	1.157	3.59	4.39	2.475	4.402	5.495	7.359	7.176	2.97	2.043	4.425	6.387	3.566	3.98	3.142	6.736	3.937	4.86	3.156	5.422	9.664	0.907	0.639	1.595	1.187	0.713	2.675	2.828	0.753	1.315	0.609	2.248	2.627	2.929	0.517	2.484	3.2631	2.1425	40
D4	4.73	2.432	2.838	2.095	3.624	2.91	1.55	1.241	3.765	3.11	3.624	2.528	3.359	3.734	2.292	1.883	2.987	4.301	2.604	2.345	4.732	2.729	4.247	3.058	3.304	3.368	2.513	3.313	3.699	4.5	1.807	3.13	1.911	0.609	0.729	0.498	1.63	2.496	0.434	2.327	2.72465	1.12647	40
day	maximum distance from Cen-4 to furthermost Hoechst feature in trifluralin treated cells (um)																																								mean	SD	N
D2	1.308	3.893	1.213	0.686	0.97	1.516	0.898	1.342	0.708	2.86	2.327	2.028	4.853	4.138	1.464	3.194	0.925	4.083	1.266	1.832	1.54	1.309	1.893	1.295	1.084	0.585	1.917	1.379	2.011	0.969	0.858	1.251	1.066	1.99	2.447	0.945	2.614	1.6	3.471	0.803	1.81327	1.06982	40
D3	0.572	0.476	0.602	2.257	0.671	2.611	1.219	3.194	1.336	0.512	2.482	0.586	2.08	1.494	2.388	0.913	0.502	3.378	1.483	1.872	2.6	2.165	1.698	2.423	1.629	3.002	1.174	3.833	0.364	1.464	1.987	0.868	2.575	0.689	1.311	2.371	1.127	0.821	1.886	2.07	1.66712	0.905133	40
D4	4.982	0.999	1.328	1.226	4.872	1.521	1.299	0.43	2.747	1.788	3.17	2.6	2.314	2.875	0.372	1.708	2.208	3.489	1.56	0.592	1.109	0.727	1.674	2.254	0.655	2.423	0.859	0.744	0.776	1.987	0.564	0.8443	0.419	1.168	1.696	1.772	0.932	2.273	3.753	2.021	1.76826	1.13874	40

## Sheet: Fig. 5c
Fig. 5c
day	maximum length of CENH3 features in control cells (um)																																								mean	SD	N
D2	4.706	4.276	3.05	1.218	1.743	2.042	3.187	1.128	0.723	2.341	0.907	2.787	2.187	1.889	3.166	2.753	2.938	2.424	2.227	3.056	2.031	3.447	4.783	4.232	1.95	0.927	4.781	3.074	2.348	5.619	4.731	4.965	4.795	2.885	4.149	1.556	2.939	2.81	0.304	0.792	2.79665	1.36291	40
D3	3.037	3.339	1.214	0.495	1.198	2.237	4.137	2.78	4.084	2.533	6.541	7.191	3.115	1.983	4.241	6.258	3.318	3.597	3.557	5.886	3.275	4.247	3.156	4.737	1.828	1.453	0.818	1.045	2.232	0.792	3.109	3.471	0.645	1.484	0.952	4.527	2.545	4.362	0.727	3.101	2.98117	1.70115	40
D4	4.448	2.44	2.816	1.884	3.453	1.99	1.506	1.446	4.832	3.115	2.855	2.018	2.585	4.784	2.816	3.168	3.983	4.017	3.969	2.297	4.773	3.693	2.544	3.017	4.203	3.056	2.6	3.213	4.171	4.587	1.468	4.152	2.847	0.571	0.745	0.526	2.773	0.944	0.605	3.042	2.8488	1.24087	40
day	maximum length of CENH3 features in trifluralin treated cells (um)																																								mean	SD	N
D2	1.301	3.181	1.129	0.861	0.506	1.216	0.46	0.428	0.727	2.619	1.88	2.277	4.592	4.01	1.582	3.194	1.532	4.472	0.657	0.768	1.253	1.965	0.502	0.664	0.579	1.252	0.575	0.681	0.818	0.541	0.74	1.27	0.609	0.776	1.789	0.751	2.426	0.471	2.892	0.772	1.46795	1.14192	40
D3	0.632	0.572	0.861	2.173	0.673	0.575	1.286	2.459	0.703	0.723	3.452	0.655	2.956	1.576	3.256	0.687	0.485	3.225	0.842	1.725	1.984	1.816	1.364	2.503	1.106	2.575	0.948	3.521	0.541	1.464	1.692	0.687	2.329	0.77	0.823	2.101	0.662	0.737	2.057	1.17	1.50915	0.927101	40
D4	1.241	1.484	1.117	0.734	2.042	2.055	0.351	0.692	2.532	1.612	1.505	2.917	2.496	2.477	0.478	0.903	2.392	2.902	2.049	0.592	0.916	0.682	1.157	2.128	0.373	2.572	0.678	0.903	0.671	2.166	0.74	0.646	0.512	0.809	1.749	1.564	0.8	2.299	0.772	2.271	1.42447	0.795039	40

## Sheet: Fig. 5d
Fig. 5d
day	aspect ratio in control cells																																								mean	SD	N
D2	0.804252	0.786695	0.695695	0.905697	0.872789	0.904721	0.943776	0.760819	0.790602	0.889572	0.906224	0.842532	0.618382	0.452065	0.369587	0.656151	0.465506	0.665864	0.48923	0.66355	0.675518	0.597313	0.538739	0.587328	0.59791	0.536605	0.410518	0.397916	0.43789	0.485021	0.410477	0.4787	0.50564	0.44211	0.53149	0.479664	0.583029	0.548633	0.398902	0.40921	0.613408	0.174428	40
D3	0.966932	0.727125	0.987435	0.93759	0.934568	0.936346	0.693259	0.627893	0.632732	0.582629	0.399294	0.396675	0.566581	0.50116	0.491326	0.601416	0.53207	0.60944	0.616386	0.504424	0.579793	0.456816	0.6252	0.573776	0.461061	0.439118	0.354194	0.502401	0.491357	0.413317	0.447885	0.322468	0.434306	0.413707	0.499219	0.482499	0.545419	0.473632	0.423655	0.49816	0.567082	0.17221	40
D4	0.513284	0.619711	0.643102	0.400984	0.591188	0.455252	0.418374	0.369666	0.523752	0.45141	0.362415	0.615737	0.403621	0.373408	0.41456	0.398314	0.496389	0.421634	0.513297	0.420504	0.449687	0.473937	0.466284	0.420296	0.462847	0.440378	0.480126	0.452561	0.402062	0.452744	0.446987	0.457003	0.460175	0.303171	0.288034	0.299356	0.304455	0.263285	0.297503	0.378045	0.435138	0.0894085	40
day	aspect ratio in trifluralin treated cells																																								mean	SD	N
D2	0.911606	0.881998	0.853336	0.840388	0.97068	0.825	0.836922	0.983473	0.835672	0.732651	0.985258	0.988662	0.819149	0.802467	0.935094	0.815988	0.986676	0.999539	0.938449	0.894926	0.99444	0.743019	0.979743	0.981694	0.720715	0.815067	0.792054	0.781197	0.943551	1	0.937517	0.850166	0.971457	0.947492	0.999746	0.788214	0.933739	0.826459	0.875093	0.965238	0.892113	0.0854164	40
D3	0.861289	0.941501	0.975176	0.971759	0.929644	0.983694	0.702167	0.938386	0.940772	0.919333	0.983355	0.999557	0.955096	0.979276	0.983767	0.982907	0.748512	0.991378	0.998955	0.833131	0.929104	0.80444	0.994257	0.985906	0.994247	0.705492	0.972837	0.930452	0.627872	0.723249	0.894359	0.837736	0.711766	0.998806	0.959398	0.625405	0.753103	0.986136	0.952155	0.977612	0.8996	0.113278	40
D4	0.979174	0.978086	0.995536	0.985025	0.80396	0.840477	0.965121	0.87875	0.95937	0.814797	0.985377	0.951691	0.965517	0.965099	0.980919	0.747949	0.713845	0.990109	0.828308	0.736202	0.490674	0.575986	0.909621	0.983284	0.984759	0.851351	0.998022	0.987666	0.952172	0.628158	0.66645	0.774137	0.920556	0.972062	0.916485	0.810183	0.980437	0.878335	0.932907	0.935556	0.880353	0.128211	40

[truncated: 19 more sheets: Supplementary Fig. 2a, Supplementary Fig. 2b, Supplementary Fig. 2c, Supplementary Fig. 2d, Supplementary Fig. 2e, Supplementary Fig. 2f, Supplementary Fig. 6c, Supplementary Fig. 6d, Supplementary Fig. 9b, Supplementary Fig. 11b, Supplementary Fig. 11c, Supplementary Fig. 11d, Supplementary Fig. 11e, Supplementary Fig. 12b, Supplementary Fig. 12c, Supplementary Fig. 12d, Supplementary Fig. 12e, Supplementary Fig. 12f, Supplementary Fig. 12g]
